# Supplementary material for: Comparative Study of the Efficiency of Different Noble Metals Supported on Hydroxyapatite in the Catalytic Lean Methane Oxidation under Realistic Conditions
Source: Materials (Basel). 2021 Jun 28;14(13):3612. doi: 10.3390/ma14133612 (PMC8269712; doi:10.3390/ma14133612)
Supplement: Supplementary file 1 [file materials-14-03612-s001.zip]

Archive with 1 entries (1 files):
- materials-1254089-supplementary.pdf
